# Supplementary material for: Probing the operability regime of an engineered ribocomputing unit in terms of dynamic range maintenance with extracellular changes and time
Source: J Biol Eng. 2020 Mar 26;14:12. doi: 10.1186/s13036-020-00234-5 (PMC7098154; doi:10.1186/s13036-020-00234-5)
Supplement: Supplementary file 4 — Additional file 4: Dataset S1. Experimental and theoretical data of the half adder behavior. The Excel file contains an implementation of the mathematical model. [file 13036_2020_234_MOESM4_ESM.xlsx]

## Sheet: experimental
	sfGFP	aTc (ng/mL)
		0	1	2	5	10	20	50	100
IPTG (µM)	0	2.09197	1.95134	1.90583	2.00136	2.45197	3.44539	3.45698	3.43972
	1	1.80839	1.76335	1.8484	1.82564	2.00029	3.1588	3.20354	3.30318
	10	1.83953	1.67727	1.66571	1.8871	2.26959	3.14999	3.38458	3.68446
	20	1.89588	1.44685	1.77241	1.6138	1.6231	2.96799	2.98367	2.80475
	50	1.59923	1.72572	1.65651	1.75072	3.13648	4.39688	5.21751	5.65121
	100	1.86774	1.63143	1.92882	2.45608	5.73721	9.47505	9.28357	9.33797
	1000	1.83872	1.61053	1.77048	4.35564	9.8584	14.2304	15.3603	15.421
	mRFP1	aTc (ng/mL)
		0	1	2	5	10	20	50	100
IPTG (µM)	0	3.91782	3.79994	4.06783	9.25655	21.1925	38.8698	39.6438	40.7084
	1	3.81389	3.64634	3.99563	8.67906	12.1369	36.7095	38.0373	39.5025
	10	5.62559	5.58631	5.1686	9.71421	21.3067	36.1232	40.7732	43.8966
	20	7.0099	5.56547	6.80514	10.8684	17.405	32.8107	33.4909	33.5253
	50	12.1389	13.5126	13.5342	13.7343	22.3131	28.8837	30.5404	30.9967
	100	30.2534	24.9237	26.5234	19.5408	18.508	18.2295	19.5221	17.5831
	1000	41.6692	40.0071	38.4015	25.7631	4.59878	4.36579	3.51661	3.96734
	RELATIVE VALUES
	sfGFP	aTc (ng/mL)
		0	1	2	5	10	20	50	100
IPTG (µM)	0	0.135657	0.126538	0.123587	0.129781	0.159002	0.223422	0.224173	0.223054
	1	0.117268	0.114347	0.119862	0.118386	0.129712	0.204837	0.207738	0.214199
	10	0.119287	0.108765	0.108015	0.122372	0.147175	0.204266	0.219478	0.238925
	20	0.122941	0.0938232	0.114935	0.104649	0.105252	0.192464	0.19348	0.181878
	50	0.103704	0.111907	0.107419	0.113528	0.20339	0.285122	0.338337	0.366461
	100	0.121117	0.105792	0.125077	0.159268	0.372038	0.614424	0.602007	0.605535
	1000	0.119235	0.104437	0.11481	0.282448	0.639283	0.922791	0.996063	1
	mRFP1	aTc (ng/mL)
		0	1	2	5	10	20	50	100
IPTG (µM)	0	0.0892511	0.0865657	0.0926685	0.210872	0.482783	0.885486	0.903119	0.92737
	1	0.0868836	0.0830666	0.0910236	0.197716	0.276489	0.836272	0.866522	0.8999
	10	0.128156	0.127261	0.117745	0.221298	0.485384	0.822916	0.928847	1
	20	0.159691	0.126786	0.155027	0.247592	0.3965	0.747455	0.762951	0.763733
	50	0.276535	0.307828	0.308321	0.312879	0.508311	0.657994	0.695734	0.706131
	100	0.689197	0.567783	0.604225	0.445155	0.421628	0.415282	0.444728	0.400558
	1000	0.949258	0.911395	0.874818	0.586904	0.104764	0.0994563	0.0801114	0.0903793

## Sheet: theoretical
	RELATIVE VALUES
	sfGFP	aTc (ng/mL)
		0	1	2	5	10	20	50	100
IPTG (µM)	0	0	0	0	0	0	0	0	0
	1	0	1.23581e-09	1.9771e-08	7.69378e-07	1.16312e-05	9.88651e-05	0.000192795	0.000197414
	10	0	9.66645e-08	1.54649e-06	6.01806e-05	0.000909789	0.00773321	0.0150804	0.0154417
	20	0	3.46138e-07	5.53769e-06	0.000215496	0.00325779	0.0276912	0.054	0.055294
	50	0	1.56606e-06	2.50547e-05	0.000974987	0.0147395	0.125286	0.244317	0.250171
	100	0	3.46953e-06	5.55073e-05	0.00216003	0.0326546	0.277564	0.541272	0.554242
	1000	0	6.18754e-06	9.89913e-05	0.00385219	0.058236	0.495006	0.9653	0.98843
	mRFP1	aTc (ng/mL)
		0	1	2	5	10	20	50	100
IPTG (µM)	0	0	6.24996e-06	9.999e-05	0.00389105	0.0588235	0.5	0.975039	0.998403
	1	0.00019773	0.00020398	0.00029772	0.00408878	0.0590213	0.500198	0.975237	0.9986
	10	0.0154664	0.0154727	0.0155664	0.0193575	0.0742898	0.5153	0.988915	1.01215
	20	0.0553824	0.0553887	0.0554824	0.0592735	0.114201	0.551568	0.996202	1.01681
	50	0.250572	0.250578	0.250672	0.254462	0.308925	0.596207	0.536114	0.528933
	100	0.555129	0.555135	0.555229	0.559011	0.60771	0.384122	0.15812	0.152536
	1000	0.990012	0.990018	0.990112	0.993843	1.00736	0.186194	0.0549147	0.052579
